# Supplementary material for: Addition of a carboxy-terminal tail to the normally tailless gonadotropin-releasing hormone receptor impairs fertility in female mice
Source: eLife. 2021 Dec 23;10:e72937. doi: 10.7554/eLife.72937 (PMC8741216; doi:10.7554/eLife.72937)
Supplement: Figure 7—figure supplement 1—source data 1. [file elife-72937-fig7-figsupp1-data1.zip]

Archive with 3 entries (3 files):
- Figure 7-figure supplement 1 panel A-source data 1.png
- __MACOSX/._Figure 7-figure supplement 1 panel A-source data 1.png
- Figure 7Csource data 1.png.zip
